# Supplementary material for: The effect of mangrove restoration on avian assemblages of a coastal lagoon in southern Mexico
Source: PeerJ. 2019 Aug 13;7:e7493. doi: 10.7717/peerj.7493 (PMC6697041; doi:10.7717/peerj.7493)
Supplement: Supplemental Information 1 [file peerj-07-7493-s007.txt]

Estaciones	Buteogallus_anthracinus	Anhinga_anhinga	Icterus_cucullatus	Caracara_cheriway	Melanerpes_pigmaeus	Mimus_gilvus	Anas_discors	Setophaga_petechia	Setophaga_magnolia	Wilsonia_citrina	Charadrius_semipalmatus	Mycteria_americana	Amazilia_yucatanensis	Coccysus_minor	Platalea_ajaja	Egretta_caerulea	Ardea_alba	Egretta_thula	Ardea_herodias	Egretta_rufescens	Egretta_tricolor	Butorides_virescens	Bubulcus_ibis	Pandion_haliaetus	Larus_philadelphia	Larus_delawarensis	Larus_argentatus	Hirundo_rustica	Tachycineta_albilinea	Falco_peregrinus	Eudocimus_albus	Pitangus_sulphuratus	Chloroceryle_aenea	Chloroceryle_americana	Himantopus_mexicanus	Empidonax_virescens	Zenaida_asitatica	Paloma_turca	Phalacrocorax_auritus	Dendrocygna_autumnalis	Nyctanassa_violacea	Pelecanus_erithrorhynchos	Pelecanus_occidentalis	Calidris_minutilla	Rallus_longirostris	Fragata_magnifiscens	Myiarchus_tyrannulus	Tyrannus_melancholicus	Chaetura_vauxi
EC1	0	0	0	0	0	0	0	4	1	0	0	0	1	0	0	1	0	0	0	0	0	3	0	0	0	0	0	0	0	0	3	0	0	3	0	0	0	0	0	0	0	0	0	0	0	0	0	2	0
EC2	1	0	0	0	0	1	0	4	0	0	0	0	0	0	0	0	0	0	0	0	0	1	0	0	0	0	0	0	0	0	2	0	0	2	0	0	0	0	0	0	0	0	0	0	0	0	1	2	0
EC3	0	0	0	0	0	1	0	6	0	0	0	0	0	1	0	0	0	0	0	0	0	6	0	0	0	0	0	0	0	0	0	0	0	0	0	0	0	0	6	0	0	0	0	0	0	0	0	1	0
EC4	0	0	0	0	0	0	0	7	0	0	0	0	0	0	0	0	0	0	0	0	0	5	0	0	0	0	0	0	0	0	6	0	0	0	0	0	0	1	1	0	0	0	0	0	0	0	0	2	0
EC5	0	0	0	0	0	0	0	4	0	0	0	0	0	0	0	0	2	0	0	0	0	1	0	0	0	0	0	0	0	4	0	0	0	0	0	0	0	0	0	0	1	0	0	0	0	0	0	2	0
EC6	0	0	0	0	0	0	0	2	0	0	0	0	0	0	0	0	0	0	0	0	0	2	0	0	0	0	0	0	0	0	0	0	0	0	0	0	0	0	0	0	0	0	0	1	0	0	0	0	0
EC7	0	0	0	0	0	0	0	1	0	0	0	0	0	0	0	0	2	0	1	0	0	0	0	0	0	5	0	0	0	0	2	0	0	0	0	0	0	0	0	0	0	0	0	0	0	1	0	0	0
EC8	0	0	0	0	0	0	0	1	0	0	0	0	0	0	0	0	4	0	0	0	0	0	0	0	0	0	0	0	0	0	0	0	0	0	0	0	0	0	0	0	0	0	0	0	0	0	0	0	2
EC9	0	0	0	0	0	0	0	0	0	0	0	0	0	0	0	0	0	0	0	1	0	0	0	0	0	1	0	0	0	0	5	0	0	0	0	0	0	0	0	0	0	10	0	0	0	0	0	0	0
EC10	0	0	1	0	0	0	0	2	0	0	0	0	0	0	0	0	0	0	0	0	0	0	0	0	0	0	0	0	0	0	0	0	0	0	0	0	0	0	0	0	0	0	0	0	0	0	0	0	0
EC11	0	0	0	0	0	0	2	0	0	0	0	0	0	0	0	0	0	0	0	0	0	0	0	0	0	0	0	0	0	0	0	0	0	0	0	0	0	0	0	0	0	0	0	0	0	0	0	0	0
ER1	0	0	0	0	0	0	0	1	0	0	0	0	0	0	0	0	1	0	0	0	0	1	0	0	0	0	0	0	0	0	2	0	0	0	0	0	0	1	1	0	0	1	0	0	0	0	0	0	0
ER2	0	0	0	0	0	0	0	1	0	0	0	0	0	0	0	0	0	0	0	0	0	2	0	0	0	0	0	0	0	0	0	0	0	2	0	0	0	0	0	0	1	0	0	0	0	0	0	0	0
ER3	1	0	0	0	2	2	0	1	0	1	0	0	0	0	0	0	0	0	0	0	0	4	0	1	0	0	0	0	0	0	0	0	0	1	0	1	0	0	1	0	0	0	0	0	0	0	1	0	0
ER4	0	0	0	0	0	0	0	2	0	0	0	0	0	0	0	0	1	0	0	0	0	7	0	2	0	0	0	0	0	0	1	0	0	1	0	0	0	0	0	0	0	0	0	0	0	2	1	0	0
ER5	0	0	0	1	0	0	1	2	0	0	0	0	0	0	0	1	2	0	0	2	0	4	0	0	0	0	0	0	0	0	3	0	0	0	0	0	0	1	1	0	1	0	0	0	0	0	0	0	0
ER6	0	0	0	0	0	0	0	0	0	0	0	0	0	0	0	0	0	0	0	0	0	2	0	0	0	0	0	0	0	0	0	1	0	0	0	0	0	0	0	0	1	0	0	0	0	1	0	0	0
ER7	0	0	0	0	0	0	0	0	0	0	1	0	0	0	0	0	0	0	0	2	0	0	0	1	0	1	0	0	0	0	1	0	1	1	0	0	0	0	3	0	0	0	1	20	0	0	0	0	0
ER8	0	0	0	0	0	0	3	6	0	0	1	0	0	0	0	0	0	0	0	1	0	0	0	0	0	0	0	0	0	0	1	0	0	0	1	0	0	0	0	0	1	0	0	1	0	0	0	1	0
ER9	0	0	0	0	0	0	0	2	0	0	0	0	0	0	0	0	0	0	0	1	0	2	0	0	0	0	0	0	2	0	0	0	0	2	0	0	0	0	0	0	0	0	0	0	0	0	0	0	0
ER10	0	0	0	0	0	0	1	2	0	0	0	0	0	0	1	0	4	0	0	1	0	0	0	0	1	2	0	0	0	0	0	0	0	0	1	0	0	0	4	3	2	0	0	0	0	0	0	0	0
ER11	0	0	0	0	0	0	3	2	0	0	11	1	0	0	0	1	2	0	1	0	0	0	0	0	0	0	0	0	0	0	0	0	0	0	0	0	1	0	1	50	0	0	0	50	0	0	0	0	0
ED1	0	1	0	0	0	0	0	2	0	0	0	0	0	0	0	0	5	0	1	2	0	2	0	0	0	0	0	0	0	0	3	0	0	12	0	0	0	0	0	0	1	0	0	0	0	0	0	0	0
ED2	0	0	0	0	0	0	0	0	0	0	9	0	0	0	0	1	0	1	0	2	0	0	0	2	2	0	0	0	0	0	1	0	0	0	0	0	0	1	0	0	0	0	0	0	0	0	0	0	0
ED3	0	0	0	1	0	0	0	0	0	0	0	0	0	0	0	1	0	0	0	0	0	1	0	0	0	0	0	0	0	0	0	0	0	2	0	0	0	0	1	0	0	0	0	1	0	0	0	0	0
ED4	0	0	0	0	0	0	0	0	0	0	0	0	0	0	0	3	0	0	0	0	0	0	0	2	0	0	0	0	1	0	1	0	0	0	2	0	0	0	0	0	0	0	0	11	0	0	0	1	0
ED5	0	0	0	0	0	3	0	2	0	0	0	0	0	0	1	1	2	0	0	0	0	1	0	0	1	0	0	0	2	0	1	0	0	0	5	0	0	0	0	0	0	0	0	13	0	0	0	0	0
ED6	0	0	0	0	0	0	0	1	0	0	0	0	0	0	0	0	6	0	2	0	0	4	0	0	0	0	0	0	2	1	5	0	0	0	0	0	0	0	0	0	0	0	0	0	0	0	0	0	0
ED7	0	0	0	0	0	0	0	3	1	0	0	0	0	0	0	1	3	1	1	0	0	0	0	0	0	0	0	3	0	0	2	0	0	0	0	0	2	0	0	0	2	0	0	4	2	0	0	1	0
ED8	0	0	0	0	0	1	0	3	1	0	0	0	0	0	0	0	1	0	0	1	0	1	2	0	0	0	1	0	1	0	0	0	0	0	0	0	0	0	0	0	1	0	0	0	0	0	0	0	0
ED9	0	0	0	0	0	0	0	2	0	0	0	0	0	0	0	0	2	0	1	1	0	0	0	0	0	0	0	0	0	0	0	0	0	1	0	0	0	0	3	0	3	0	0	3	0	0	0	1	0
ED10	0	0	0	0	0	0	0	0	0	0	1	0	0	0	12	0	0	0	0	1	1	0	0	0	0	0	0	0	0	0	9	0	0	0	0	0	0	0	1	0	3	0	1	2	0	3	0	0	0
ED11	0	0	0	0	0	0	0	0	0	0	0	0	0	0	0	0	0	0	0	0	0	1	2	0	2	0	0	0	0	0	0	0	0	0	0	0	0	0	0	0	0	0	3	0	0	13	0	0	0
[truncated: 3 more columns]
