# Supplementary material for: The effect of mangrove restoration on avian assemblages of a coastal lagoon in southern Mexico
Source: PeerJ. 2019 Aug 13;7:e7493. doi: 10.7717/peerj.7493 (PMC6697041; doi:10.7717/peerj.7493)
Supplement: Supplemental Information 2 [file peerj-07-7493-s008.csv]

station	habitat	redox	pH	temp	sal	depth
EC1	undisturbed	66.9286	8.0343	28.3	31.9286	105.8571
EC2	undisturbed	68.7857	8.0629	28.2071	33.0857	138.1429
EC3	undisturbed	79.4286	8.0214	28.1857	33.2786	144.5714
EC4	undisturbed	82.6429	8.03	28.35	33.4214	138.9071
EC5	undisturbed	90.5714	8.0007	28.4714	33.3929	132.8571
EC6	undisturbed	88.9286	7.9779	28.7357	33	115.3571
EC7	undisturbed	90.0714	8.035	29.0571	33.2429	96.5714
EC8	undisturbed	92.1429	8.0121	29.4071	34.3143	91.3571
EC9	undisturbed	93.2143	8.1129	29.3893	33.1929	116
EC10	undisturbed	92.7143	8.0093	29.6757	33.5	114.3214
EC11	undisturbed	91.6429	7.9771	29.8929	33.7357	99.0714
ER1	restored	90.9286	8.0386	27.9286	33.3571	108.8571
ER2	restored	95.4286	8.0593	28.2929	33.7571	96.1071
ER3	restored	103.8571	8.14	28.6071	34.0436	68.5357
ER4	restored	105.5714	8.1371	29.8786	34.0857	78.6714
ER5	restored	102.2143	8.1136	30.05	33.8857	90.6429
ER6	restored	102.6429	8.0943	29.8357	33.7643	86.8429
ER7	restored	102	8.1164	30.1893	34.3929	79.8357
ER8	restored	85.8571	8.1193	30.4857	35.0857	58.2857
ER9	restored	92.9286	8.1471	29.8357	35.2571	71.0071
ER10	restored	87.5714	8.1407	31.6357	35.2857	50.4643
ER11	restored	34	8.1136	32.6286	32.4071	35.3143
ED1	disturbed	88.1429	8.125	27.65	34.55	72.3214
ED2	disturbed	93.6429	8.1679	27.5714	35.7429	61.8929
ED3	disturbed	100.2143	8.1564	27.4857	35.1929	52.4643
ED4	disturbed	104.1429	8.25	27.4214	35.2714	52.3571
ED5	disturbed	104.2143	8.17	27.6929	35.2714	56.8929
ED6	disturbed	104.7143	8.1743	27.7214	35.2071	59.6929
ED7	disturbed	80.5714	8.15	27.8429	35.8071	43
ED8	disturbed	77.7143	8.1621	27.8714	34.9	56.7857
ED9	disturbed	98.7857	8.0993	28.4071	35.1286	84.9643
ED10	disturbed	-15.3571	7.9214	29.5857	35.3857	33.75
ED11	disturbed	66.2857	8.2786	29.0571	31.7929	26.7143
