# Supplementary material for: The effect of mangrove restoration on avian assemblages of a coastal lagoon in southern Mexico
Source: PeerJ. 2019 Aug 13;7:e7493. doi: 10.7717/peerj.7493 (PMC6697041; doi:10.7717/peerj.7493)
Supplement: Supplemental Information 3 [file peerj-07-7493-s009.txt]

stat	habitat	species	AB	height	density	abund
EC1	undisturbed	2	5.65	5.45	700	18
EC2	undisturbed	2	8.61	7.56	600	14
EC3	undisturbed	2	9.37	7.93	700	21
EC4	undisturbed	2	5.07	5.38	700	22
EC5	undisturbed	1	7.07	4.63	800	14
EC6	undisturbed	1	4.93	4.88	700	7
EC7	undisturbed	2	8.4	6.33	700	23
EC8	undisturbed	2	6.28	6.4	600	7
EC9	undisturbed	2	3.16	5	700	18
EC10	undisturbed	2	4.81	7.08	700	3
EC11	undisturbed	3	13.87	6.89	900	3
ER1	restored	2	7.49	5.98	800	8
ER2	restored	1	7.34	4.95	1100	6
ER3	restored	1	0.93	5	500	17
ER4	restored	1	14.94	3.65	1100	17
ER5	restored	2	1.57	3.2	800	28
ER6	restored	2	2.88	3.29	1000	17
ER7	restored	1	4.41	2.84	700	41
ER8	restored	2	5.3	3.36	1100	20
ER9	restored	1	1.86	3.06	800	9
ER10	restored	1	0.72	2.43	400	23
ER11	restored	1	0.06	1.2	100	123
ED1	disturbed	2	4.65	5.42	800	30
ED2	disturbed	1	0	0	0	19
ED3	disturbed	1	0	0	0	8
ED4	disturbed	1	0	0	0	24
ED5	disturbed	1	0	0	0	33
ED6	disturbed	1	0	0	0	21
ED7	disturbed	1	0	0	0	28
ED8	disturbed	1	1.27	4.27	700	13
ED9	disturbed	1	1.46	3.46	800	17
ED10	disturbed	1	0.85	2.71	700	34
ED11	disturbed	1	6.06	4.44	800	28
