# Supplementary material for: The effect of mangrove restoration on avian assemblages of a coastal lagoon in southern Mexico
Source: PeerJ. 2019 Aug 13;7:e7493. doi: 10.7717/peerj.7493 (PMC6697041; doi:10.7717/peerj.7493)
Supplement: Supplemental Information 4 [file peerj-07-7493-s010.txt]

condition	t_range	f_freq	f_dur
undisturbed	0.073	23	530
undisturbed	0.104	16	633
undisturbed	0.062	18	305
undisturbed	0.072	16	400
undisturbed	0.025	10	57
undisturbed	0.043	6	97
undisturbed	0.031	12	181
disturbed	0.085	1	744
disturbed	0.106	1	744
disturbed	0.075	4	603
disturbed	0.097	3	712
disturbed	0.095	3	404
disturbed	0.094	2	317
disturbed	0.082	5	593
restored	0.134	7	701
restored	0.196	2	732
restored	0.111	11	593
restored	0.1	15	546
restored	0.041	5	69
restored	0.062	8	99
restored	0.04	15	91
