# Supplementary material for: The effect of mangrove restoration on avian assemblages of a coastal lagoon in southern Mexico
Source: PeerJ. 2019 Aug 13;7:e7493. doi: 10.7717/peerj.7493 (PMC6697041; doi:10.7717/peerj.7493)
Supplement: Supplemental Information 5 [file peerj-07-7493-s011.csv]

Dia	Mes	A�o	Estacion	porewater salinity (ups)
5	10	2011	1	84
5	10	2011	2	91
5	10	2011	3	86
5	10	2011	4	95
5	10	2011	5	95
5	10	2011	6	100
5	10	2011	7	101
5	10	2011	8	103
5	10	2011	9	80.4
5	10	2011	10	100
27	1	2012	1	55.3
27	1	2012	2	73.4
27	1	2012	3	95
27	1	2012	4	73.4
27	1	2012	5	85.4
27	1	2012	6	94
27	1	2012	7	80.4
27	1	2012	8	85.2
27	1	2012	9	72.2
27	1	2012	10	89.4
19	4	2012	1	99
19	4	2012	2	90.4
19	4	2012	3	103.2
19	4	2012	4	50.4
19	4	2012	5	48.7
19	4	2012	6	46.4
19	4	2012	7	78.6
19	4	2012	8	76.6
19	4	2012	9	89.4
19	4	2012	10	78.2
3	8	2012	1	72.9
3	8	2012	2	89.7
3	8	2012	3	69
3	8	2012	4	77.1
3	8	2012	5	85.2
3	8	2012	6	91.4
3	8	2012	7	97
3	8	2012	8	61.6
3	8	2012	9	43.5
3	8	2012	10
30	1	2013	1	71
30	1	2013	2	77.8
30	1	2013	3	68.2
30	1	2013	4	70.8
30	1	2013	5	86.8
30	1	2013	6	47.6
30	1	2013	7	46.1
30	1	2013	8	76.2
30	1	2013	9	44.3
30	1	2013	10	67.7
5	3	2013	1	61.6
5	3	2013	2	72
5	3	2013	3	85
5	3	2013	4	63.1
5	3	2013	5	77.8
5	3	2013	6	80.4
5	3	2013	7	77.6
5	3	2013	8	95
5	3	2013	9	90.2
5	3	2013	10	57.3
11	6	2013	1	72.9
11	6	2013	2	69
11	6	2013	3	74.6
11	6	2013	4	59.9
11	6	2013	5	71.6
11	6	2013	6	90
11	6	2013	7	91
11	6	2013	8	72.2
11	6	2013	9	100
11	6	2013	10	62.3
31	7	2013	1	69.3
31	7	2013	2	74.2
31	7	2013	3
31	7	2013	4	68.8
31	7	2013	5	73.7
31	7	2013	6	86.8
31	7	2013	7	92.12
31	7	2013	8	98.16
31	7	2013	9	96.2
31	7	2013	10
13	9	2013	1	65.3
13	9	2013	2	67.2
13	9	2013	3	56.1
13	9	2013	4	56.4
13	9	2013	5	72.4
13	9	2013	6	95.2
13	9	2013	7	105
13	9	2013	8
13	9	2013	9
13	9	2013	10
22	11	2013	1
22	11	2013	2
22	11	2013	3
22	11	2013	4
22	11	2013	5
22	11	2013	6	87
22	11	2013	7	60.9
22	11	2013	8	54.6
22	11	2013	9	59
22	11	2013	10	65.7
25	3	2014	1	45.1
25	3	2014	2	54.2
25	3	2014	3
25	3	2014	4	38.9
25	3	2014	5	56.3
25	3	2014	6	68
25	3	2014	7	74.2
25	3	2014	8	60.3
25	3	2014	9	74
25	3	2014	10	67.2
16	10	2014	1	50
16	10	2014	2	55.8
16	10	2014	3	43.6
16	10	2014	4	49.2
16	10	2014	5	64.8
16	10	2014	6	73.3
16	10	2014	7	66.8
16	10	2014	8	48.2
16	10	2014	9	63.9
16	10	2014	10	48.9
